# Supplementary material for: Closed-system behaviour of the intra-crystalline fraction of amino acids in mollusc shells
Source: Quat Geochronol. 2008 Feb;3(1-2):2–25. doi: 10.1016/j.quageo.2007.07.001 (PMC2727006; doi:10.1016/j.quageo.2007.07.001)
Supplement: Supplementary file 1 — Supplementary Material [file mmc1.xls]

## Sheet: Data
						Concentration (pmol/mg)																	D/L
			Oxidation			Asx		Glx		Ser		Gly		Ala		Val		Phe		Total			Asx		Glx		Ser		Ala		Val		Phe
Experiment	Species	Size	time (hr)	Fraction	n	av	σ	av	σ	av	σ	av	σ	av	σ	av	σ	av	σ	av	σ		av	σ	av	σ	av	σ	av	σ	av	σ	av	σ
peroxide	Corbicula	fine	0	FAA	1	41.5008		19.3384		37.3366		93.8634		28.0145		7.58786		7.95987		235.601			0.231134		0.0824592		0.476918		0.151362		0		0
peroxide	Corbicula	fine	18	FAA	2	41.2577	0.47016	14.761	0.00431492	34.1663	0.486576	90.9689	0.0808234	27.4638	0.387101	6.92577	0.0243356	7.91757	0.153469	223.461	0.363992		0.229999	0.0139172	0.104506	0.00283606	0.539272	0.000231752	0.153186	0.00442802	0	0	0	0
peroxide	Corbicula	fine	48	FAA	2	44.1178	0.384329	15.9736	2.08573	37.011	2.1293	99.261	2.71	26.958	0.177782	4.93497	0.0295707	5.55319	1.26653	233.81	5.42238		0.234331	0.0144408	0.219453	0.158009	0.500041	0.0298461	0.148358	0.00111191	0	0	0	0
peroxide	Corbicula	fine	120	FAA	2	39.6096	1.18366	14.262	1.07129	33.0662	1.47559	92.0258	3.69546	25.5752	0.279461	4.46955	0.177911	5.39541	0.0128547	214.404	7.87053		0.233181	0.0236819	0.239735	0.0462309	0.543171	0.0134533	0.149265	0.00384399	0	0	0	0
peroxide	Corbicula	fine	264	FAA	7	39.8817	1.29154	13.3499	2.70229	33.7379	2.31417	100.444	12.8124	24.7552	2.46898	3.63725	2.84233	3.62261	2.81879	219.429	11.868		0.220732	0.0102736	0.144343	0.116526	0.509357	0.0385131	0.105492	0.0721627	0	0	0	0
peroxide	Corbicula	fine	0	THAA	1	14989.7		2428.46		2167.1		7110.61		1956.01		1626.52		699.061		30977.4			0.103813		0.0488911		0.132119		0.077692		0.0372125		0.0329453
peroxide	Corbicula	fine	18	THAA	2	15463.9	133.226	2436.52	22.0499	2097.83	22.9871	7014.7	40.4913	1873.32	20.5665	1552.89	27.5193	593.704	14.8522	31032.9	281.692		0.103027	0.0004046	0.0452104	8.33119e-05	0.131476	0.000785045	0.063368	0.00183943	0.0329531	6.02949e-05	0.0375041	0.000410104
peroxide	Corbicula	fine	48	THAA	2	9026.5	193.022	1392.69	18.4838	1165.66	37.4508	4355.73	63.5407	1038.36	16.7713	846.797	20.6991	302.803	13.7259	18128.5	363.693		0.100598	0.000204574	0.0416276	0.000615611	0.132108	0.00184274	0.0556957	0.00177384	0.0257564	0.000925702	0.0293746	7.69823e-05
peroxide	Corbicula	fine	120	THAA	2	7994.91	123.162	1230.34	16.8243	941.238	33.8378	3963.95	91.4568	880.271	15.33	645.596	19.1152	210.34	8.56899	15866.6	308.295		0.101423	0.000207576	0.0435848	4.29471e-05	0.141003	6.34794e-05	0.0515235	0.000462042	0.0294276	0.000930439	0.032873	0.00136039
peroxide	Corbicula	fine	264	THAA	7	7055.85	477.841	1148.73	78.5493	817.51	127.549	3948.56	424.158	830.585	80.9354	574.584	118.03	198.801	70.9711	14574.6	1000.91		0.104833	0.00140544	0.0463683	0.00170903	0.152442	0.0109281	0.0588722	0.0135492	0.036553	0.0102529	0.0265825	0.0182731
peroxide	Corbicula	medium	0	FAA	3	113.897	120.999	32.3979	31.4216	40.1896	19.2564	107.546	119.784	24.5816	11.0885	2.87656	4.06807	0	0	250.174	299.949		0.195397	0.0799238	0.616332	0.871626	0.399112	0.18107	0	0	0
peroxide	Corbicula	medium	18	FAA	2	34.9957	0.922467	11.5519	1.47526	29.2795	0.774074	81.9599	3.61868	21.981	1.46831	4.57332	1.72959	6.58885	2.07876	190.93	1.87926		0.217996	0.0432248	0.17854	0.252493	0.505506	0.0105651	0.145205	0.00633423	0	0	0	0
peroxide	Corbicula	medium	48	FAA	2	45.5272	2.54714	16.4646	0.376289	31.686	0.475889	92.3061	4.43202	23.5999	0.403596	3.94981	0.134909	6.77401	0.580178	220.308	5.76087		0.229692	0.0260298	0.469664	0.0423862	0.482453	0.0252899	0.140973	0.00981108	0	0	0	0
peroxide	Corbicula	medium	120	FAA	2	37.6136	1.37063	12.2407	0.667181	29.4753	2.69775	80.5091	2.36808	22.3225	1.11038	3.30816	0.0619076	4.11952	1.61291	189.589	6.66301		0.215988	0.00975642	0.3288	0.0335333	0.497702	0.0215462	0.143981	0.00949909	0	0	0	0
peroxide	Corbicula	medium	264	FAA	7	39.9948	7.60157	10.9703	2.17421	37.2366	15.6218	97.2054	16.3338	23.5655	6.21761	3.3252	2.78759	1.86335	1.95795	214.161	41.6055		0.195164	0.0258472	0.152304	0.148832	0.416794	0.121095	0.0783741	0.0733751	0	0	0	0
peroxide	Corbicula	medium	0	THAA	2	16300.6	40.9827	2427.11	12.5147	2244.16	22.3477	7211.59	381.361	1868.79	44.9842	1663.73	17.7389	739.191	10.3755	32455.2	277.113		0.09812	0.00173452	0.046469	0.00216204	0.119974	0.0073847	0.067339	0.0300388	0.0396244	3.52691e-05	0.0312379	0.000108634
peroxide	Corbicula	medium	18	THAA	2	15508.3	239.098	2299.36	74.2894	1926.47	61.5413	6703.7	428.988	1692.43	40.4128	1394.75	32.8317	489.595	4.45998	30014.6	881.622		0.0982293	0.000708105	0.0444161	0.0024258	0.131067	0.000203618	0.062398	0.00154227	0.042241	0.000350709	0.0351492	0.00132458
peroxide	Corbicula	medium	48	THAA	2	8434.54	5.1652	1208.1	9.86597	985.419	44.5146	4095.48	30.3349	875.372	25.2264	683.51	26.5347	239.945	13.1046	16522.4	94.0765		0.0994879	0.00155324	0.0406213	0.000815832	0.134147	0.00651665	0.0543672	0.000885719	0.030747	0.00190166	0.0269589	0.000215909
peroxide	Corbicula	medium	120	THAA	2	7605.56	84.7414	1078.16	13.2617	834.756	26.4717	3753.96	7.68124	763.089	10.884	540.81	12.0018	183.538	1.79866	14759.9	12.6424		0.0972034	1.56683e-05	0.0428707	2.3597e-05	0.140027	0.000387658	0.0496587	0.000929359	0.027782	0.000930014	0.0304342	0.000144726
peroxide	Corbicula	medium	264	THAA	6	6365.76	423.354	973.454	56.932	676.863	40.3497	3797.24	268.296	701.972	36.3353	468.023	23.6909	160.475	11.7931	13143.8	855.692		0.10314	0.000354852	0.044963	0.00151066	0.154569	0.00307287	0.0589002	0.00661922	0.0427657	0.0089015	0.0235523	0.0184428
peroxide	Margaritifera	fine	0	FAA	6	87.6779	3.67984	29.5924	4.15499	52.2427	3.00186	1403.63	119.581	85.5991	12.5253	85.1039	40.0402	25.199	3.68873	1769.04	109.771		0.0501288	0.0144878	0.627851	0.237753	0.0111626	0.0174624	0.120012	0.0950313	0.20713	0.108401	0.14493	0.113944
peroxide	Margaritifera	fine	18	FAA	2	245.679	5.85581	68.2552	2.35703	84.0745	1.44424	1808.26	187.406	114.717	10.4117	67.4445	28.3552	26.7768	9.26607	2415.2	205.741		0.0738051	0.000292751	0.920899	0.000281374	0.110125	0.0157917	0.0495725	0.0701061	0.230891	0.162865	0.0850069	0.120218
peroxide	Margaritifera	fine	48	FAA	2	549.424	61.3029	119.975	16.5846	136.35	23.962	2343.93	273.72	215.902	18.6175	74.2199	25.0774	38.739	3.38903	3478.54	372.499		0.0528111	0.00161087	0.805373	0.0293711	0.075533	0.00725325	0.0503303	0.00608961	0.184707	0.103626	0.206402	0.0290594
peroxide	Margaritifera	fine	120	FAA	3	513.893	15.7429	99.9601	5.18141	104.362	3.36281	1946.53	137.556	225.58	7.45168	35.9027	2.73689	29.3071	3.01381	2955.53	164.061		0.0336163	0.00781825	0.580176	0.0549715	0.0666616	0.005745	0.0272856	0.025972	0.0650278	0.112631	0.229293	0.0282537
peroxide	Margaritifera	fine	264	FAA	3	12.5797	3.40205	1.29846	1.20819	14.344	4.6396	52.116	8.47975	7.91356	2.29725	1.98321	1.86983	0	0	90.2349	15.4293		0	0	0	0	0	0	0	0	0	0
peroxide	Margaritifera	fine	0	THAA	2	13340.8	1827.73	5841.42	815.841	14833.3	2053.52	77922.6	10241.8	27390.7	2518.55	6068.53	778.077	6125.1	807.551	151522	19043.1		0.0381165	0.000190294	0.0168677	3.84648e-05	0.0121579	0.000419534	0.0106264	0.000334668	0.0131133	0.00268397	0.0125642	6.68341e-05
peroxide	Margaritifera	fine	18	THAA	1	11386.2		3779.97		8828.74		37927		17324.6		3404.14		2988.05		85638.7			0.0468362		0.0210035		0.0170525		0.0156421		0.0122583		0.0116655
peroxide	Margaritifera	fine	48	THAA	2	8288.59	928.059	2503.55	289.738	5605.98	649.679	22472.8	4011.12	13237.7	1637.64	1865.46	143.071	1513.51	158.246	55487.6	7817.56		0.0566667	0.00251988	0.0196029	0.000721616	0.0179286	7.30347e-05	0.0094082	0.0014644	0.00944959	0.00203984	0.0148776	0.00179671
peroxide	Margaritifera	fine	120	THAA	2	5331.97	745.789	1872.98	267.629	4719.13	659.532	17317.2	2635.36	13658.6	1926.19	1171.9	160.711	993.672	137.797	45065.4	6533.01		0.0473173	0.000513348	0.0193073	0.00031957	0.0135492	0.000638574	0.00883942	0.00129894	0.00810525	0.000230408	0.0117979	0.00237838
peroxide	Margaritifera	fine	264	THAA	3	4636.6	422.205	1609.35	174.549	3812.27	395.289	14682.9	1636.33	12851.6	1244.96	822.371	88.4942	588.077	61.6325	39003.1	4020.91		0.0575229	0.000563874	0.0214237	0.00128868	0.0133635	0.000435837	0.00894164	0.000962067	0.00428352	0.00380781	0.00900682	0.00781557
peroxide	Margaritifera	medium	0	FAA	2	184.998	41.669	105.226	1.50194	255.888	9.40012	4954.52	1236.92	596.261	19.5951	57.9383	1.58868	126.575	1.61832	6281.41	1248.12		0.0159642	4.57417e-05	0.134615	0.00629485	0.0191554	0.00154245	0.0843696	0.00165916	0.225411	0.0204583	0.188224	0.00626215
peroxide	Margaritifera	medium	18	FAA	2	497.4	12.3732	168.214	1.42628	363.78	10.3296	6392.38	1716.8	848.521	1.2121	82.5453	0.455908	179.112	1.48446	8531.95	1717.23		0.0228485	0.00437032	0.140483	0.00386313	0.0219519	0.000516336	0.0684775	0.000385003	0.304736	0.0032641	0.240707	0.004579
peroxide	Margaritifera	medium	48	FAA	1	350.962		72.1363		86.5702		1600.71		170.254		41.5432		30.4629		2352.64			0.0267986		0.727168		0.0355724		0.0758562		0.191036		0.237268
peroxide	Margaritifera	medium	120	FAA	1	538.648		101.904		106.695		1871.75		237.62		92.2118		33.677		2982.5			0.0243966		0.62733		0.0604114		0.0337113		0.0755405		0.279873
peroxide	Margaritifera	medium	264	FAA	0.02	1758.96	104.483	588.689	32.9904	1144.62	83.048	9904.98	476.701	3605.1	199.439	165.797	0.425591	306.896	2.63145	17475	899.718		0.0334841	0.00466727	0.0752759	0.00408999	0.0225053	0.000678308	0.0304986	0.00163519	0.0478908	0.0165003	0.0953575	0.0246907
peroxide	Margaritifera	medium	0	THAA	2	13985.1	1208.58	6333.88	558.25	16123.4	1379.53	94392.6	3222.07	33443.4	2890.02	6064.36	443.043	6629.85	381.663	176973	10083.2		0.0360446	0.000127025	0.0177189	1.69695e-06	0.0104743	0.00151469	0.00883432	0.000627601	0.0152038	0.00233128	0.0130186	0.000861115
peroxide	Margaritifera	medium	18	THAA	1	10040.9		4160.28		10587.5		48773.8		24054.3		3507.72		3548.51		104673			0.0374771		0.0193403		0.0137047		0.0129875		0.0126522		0.0142476
peroxide	Margaritifera	medium	48	THAA	2	6538.96	42.0627	2610.85	0.158107	6789.94	61.6954	23274.5	2081.5	16807.1	177.114	1872.07	16.8455	1777.3	3.3734	59670.7	2257.87		0.0395544	0.000220518	0.0170532	0.000582339	0.0117145	8.77351e-05	0.00805164	0.000614138	0.00619408	0.000635577	0.0145369	0.000132756
peroxide	Margaritifera	medium	120	THAA	2	5722.57	43.5421	2197.31	7.04662	5693.35	10.4049	15291.7	5616.53	15042.9	206.514	1472.59	11.1061	1390.37	13.8684	46810.8	5411.13		0.0418621	0.000131231	0.0183858	0.000326925	0.0120563	0.00242295	0.00836373	0.000719414	0.00697677	0.000609458	0.0132357	0.00217745
peroxide	Margaritifera	medium	264	THAA	3	5647.74	605.28	2096.02	221.557	5462.87	544.094	20916.8	2643.07	15762.2	1617.3	1352.06	131.914	1229.59	121.456	52467.3	5877.66		0.0463503	0.000357613	0.0195999	0.000543149	0.0148547	0.00234753	0.00922	0.000604432	0.00628299	0.00200456	0.0160472	0.00130604
NaOCl	Corbicula	fine	0	FAA	5	74.5728	11.2006	23.6927	3.20568	65.5751	5.42396	256.268	25.4802	40.8207	2.69124	2.2756	5.0884	19.719	0.754957	482.924	48.9378		0.202549	0.0166841	0	0	0.468339	0.0343596	0	0	0		0	0
NaOCl	Corbicula	fine	18	FAA	5	78.382	10.5273	18.7492	3.69084	74.9595	5.47377	259.285	17.3168	49.5962	9.61737	13.4405	2.82684	32.3072	13.9316	526.72	44.7927		0.21827	0.0229382	0	0	0.499312	0.0253221	0.0521862	0.116692	0	0	0	0
NaOCl	Corbicula	fine	24	FAA	4	40.5567	3.11245	10.6355	3.17439	38.3947	8.33062	136.299	19.0589	24.0118	5.04832	7.80674	3.65497	16.7882	4.91746	274.492	31.4182		0.199104	0.0171938	0	0	0.501397	0.0279092	0	0	0	0	0	0
NaOCl	Corbicula	fine	60	FAA	7	39.511	5.20042	10.5618	0.390729	54.878	15.5232	145.896	8.86878	32.1921	9.7992	3.93209	5.56081	12.54	0.17445	299.511	45.5176		0.189597	0.0131504	0	0	0.412463	0.113577	0	0	0		0	0
NaOCl	Corbicula	fine	120	FAA	5	34.292	6.54598	10.6073	2.63555	37.9743	5.80321	115.961	34.8907	23.4078	4.24866	4.98283	7.04678	12.256	3.15794	239.481	64.3288		0.231021	0.0171412	0	0	0.522677	0.00349458	0	0	0		0	0
NaOCl	Corbicula	fine	0	THAA	5	10268.8	3375.28	1794.56	419.453	1610.47	289.61	5122.61	1190.88	1397.38	240.876	1238.4	205.649	424.597	243.311	21856.8	5487.9		0.111471	0.0243794	0.0415106	0.00659346	0.113387	0.0132201	0.0676597	0.0367703	0.0252242	0.012412	0.0236053	0.0201885
NaOCl	Corbicula	fine	18	THAA	9	1380.89	119.549	380.038	44.3008	308.203	23.7737	936.326	144.297	446.272	30.416	261.29	43.2565	106.93	21.2843	3819.95	371.737		0.115573	0.00470587	0.0587403	0.00527137	0.274848	0.00930004	0.0580343	0.00956358	0.123945	0.0392228	0.00310688	0.00932064
NaOCl	Corbicula	fine	24	THAA	5	1328.8	103.836	427.041	88.1078	333.655	52.9124	888.66	140.47	468.581	41.3507	282.151	42.2931	103.516	10.3336	3832.41	454.766		0.112445	0.00103812	0.0577624	0.00494484	0.283587	0.0282671	0.0582975	0.0126217	0.115545	0.0218655	0	0
NaOCl	Corbicula	fine	60	THAA	5	1213.2	171.601	409.062	98.7062	330.701	49.8036	841.013	101.63	466.041	52.0242	255.458	50.2618	104.572	8.00841	3620.05	524.277		0.118299	0.00235839	0.0634819	0.00370818	0.306751	0.0181814	0.0600879	0.00465884	0.0899342	0.016882	0.0140678	0.0314565
NaOCl	Corbicula	fine	120	THAA	5	1187.88	95.3488	419.965	55.0169	312.642	21.8352	810.333	89.1881	452.066	24.5414	254.795	35.3484	101.36	12.0767	3539.04	311.547		0.127622	0.00447032	0.0749223	0.00472319	0.333786	0.0141338	0.0716995	0.00931247	0.0736077	0.0124982	0.071551	0.122556
NaOCl	Corbicula	medium	0	FAA	5	97.1975	25.9522	33.4457	7.24037	82.935	15.1964	282.717	39.4564	51.9399	9.26993	11.6254	11.8116	46.5922	22.2438	606.453	79.3047		0.196544	0.0190856	0	0	0.4376	0.0602757	0	0	0	0	0	0
NaOCl	Corbicula	medium	18	FAA	5	87.2536	39.9347	24.5546	11.2705	95.4513	36.0202	283.136	84.5329	60.8025	31.8109	23.1064	30.812	27.6086	11.2215	601.913	241.255		0.169474	0.0970121	0	0	0.497228	0.0308791	0.0452191	0.101113	0.235343	0.470686	0	0
NaOCl	Corbicula	medium	24	FAA	5	22.5349	11.4938	4.24064	3.94734	24.67	7.07579	82.8384	11.0724	15.6793	4.06721	0	0	10.3168	1.03162	160.28	32.0978		0.060613	0.104985	0	0	0.524169	0.0242074	0	0			0	0
NaOCl	Corbicula	medium	48	FAA	6	28.6385	2.03439	7.48748	0.279268	28.2885	1.51808	93.7722	22.9926	21.5201	0.24428	4.36674	1.98099	3.46258	1.77331	187.536	24.2389		0.248586	0.0079804	0	0	0.532102	0.0126528	0.160048	0.0102964	0	0	0	0
NaOCl	Corbicula	medium	60	FAA	8	31.697	5.53437	4.23707	5.07825	40.6192	15.0631	107.875	20.0278	24.2098	7.72204	5.55644	5.30658	14.2681	3.81124	228.462	49.58		0.217046	0.0238688	0	0	0.405088	0.104738	0.0390699	0.0723573	0	0	0	0
NaOCl	Corbicula	medium	120	FAA	5	34.2287	9.82085	8.47689	3.83176	33.2926	13.5186	101.962	14.1752	21.2989	7.75049	0	0	12.1235	2.56904	211.383	51.1418		0.202735	0.0201009	0	0	0.542573	0.0313536	0	0			0	0
NaOCl	Corbicula	medium	0	THAA	5	10137.8	2178.57	1688.52	257.355	1589.4	151.659	5093.31	1119.99	1098.15	630.391	1199.55	163.107	424.878	236.586	21231.6	3297.2		0.109475	0.0206154	0.0406442	0.0037953	0.115341	0.0111362	0.07187	0.0158231	0.0201971	0.00313003	0.0224784	0.00845725
NaOCl	Corbicula	medium	18	THAA	5	1441.79	259.712	415.271	80.4578	333.021	63.3146	971.727	174.532	478.554	92.2885	272.398	60.9049	106.367	23.4556	4019.12	697.592		0.112023	0.00477934	0.0546082	0.00537968	0.281188	0.0193983	0.0577194	0.0112424	0.15647	0.04423	0	0
NaOCl	Corbicula	medium	24	THAA	5	1272.95	57.6579	433.278	74.6277	319.786	36.2885	770.83	61.8894	435.463	20.4655	269.225	18.2545	102.672	16.8921	3604.21	163.727		0.11081	0.0036225	0.0530388	0.00544049	0.262902	0.0377166	0.0606485	0.0100733	0.144824	0.0105717	0	0
NaOCl	Corbicula	medium	60	THAA	5	1194.45	104.117	366.019	52.4292	286.972	26.0894	756.135	73.8116	413.58	28.5338	232.363	38.5344	88.4921	5.98992	3338.01	314.341		0.120586	0.00143673	0.0651557	0.00248122	0.308616	0.0128105	0.0575528	0.00223111	0.089213	0.0500543	0	0
NaOCl	Corbicula	medium	120	THAA	5	1144.63	62.8531	372.624	22.9328	279.262	14.1313	722.678	144.778	410.719	19.1928	226.099	24.0249	89.9598	8.2069	3245.97	202.762		0.124367	0.00567212	0.0747518	0.00561279	0.321986	0.0215766	0.082852	0.024668	0.101465	0.0199444	0	0
NaOCl	Corbicula	coarse	0	FAA	5	97.3187	40.9581	33.7039	7.07215	77.9009	10.4054	265.338	27.2195	46.9659	8.1784	12.5996	8.62466	25.4864	6.75398	559.314	89.2705		0.131147	0.0798826	0	0	0.443923	0.038791	0	0	0	0	0	0
NaOCl	Corbicula	coarse	24	FAA	5	86.7046	48.4492	24.3564	15.5516	91.8737	67.3164	235.172	97.5378	59.2246	45.4799	9.25645	12.8542	25.6967	9.5744	532.284	292.696		0.158012	0.0890909	0	0	0.46541	0.0840874	0.030538	0.068285	0	0	0	0
NaOCl	Corbicula	coarse	48	FAA	5	36.6582	7.79604	10.4357	1.24116	39.365	1.73818	124.316	16.0084	24.8959	2.71584	1.77179	3.06883	15.3376	3.96044	252.781	31.9334		0.133426	0.116018	0	0	0.514328	0.0432289	0.048697	0.0843457	0		0	0
NaOCl	Corbicula	coarse	120	FAA	7	29.7841	4.71575	7.7611	1.30987	30.2182	7.36413	101.065	7.85533	18.6949	2.6724	0	0	4.72201	8.17877	192.246	8.26166		0.141715	0.122814	0	0	0.481896	0.0454603	0	0			0
NaOCl	Corbicula	coarse	240	FAA	6	40.3627	3.89328	11.3953	1.87953	44.2843	10.0132	113.282	7.26052	27.7348	5.64646	3.71375	5.25203	13.6473	1.5201	254.421	35.4651		0.205482	0.0165119	0	0	0.534077	0.00452314	0	0	0		0	0
NaOCl	Corbicula	coarse	0	THAA	5	8360.52	735.274	1602.37	120.426	1553.99	136.242	4534.18	567.261	1277.67	106.474	1075.76	153.337	499.808	60.3059	18904.3	1024.92		0.12557	0.0207577	0.0395977	0.00504017	0.122722	0.0118439	0.0587216	0.0179812	0.029437	0.0101224	0.0241525	0.0147505
NaOCl	Corbicula	coarse	24	THAA	5	1276.37	99.0898	450.002	83.0628	350.741	59.0618	836.932	75.9946	490.169	85.2115	279.221	50.5267	121.363	20.8297	3804.8	393.894		0.109329	0.0125652	0.0534985	0.00364911	0.275865	0.0175306	0.0721811	0.0242446	0.126453	0.0444328	0	0
NaOCl	Corbicula	coarse	48	THAA	6	1231.86	95.2025	402.999	52.5162	304.775	27.0233	640.629	323.612	440.67	35.8933	241.547	32.1907	106.116	18.5059	2913.93	1444.42		0.118948	0.0103233	0.0643048	0.00495941	0.320317	0.0198954	0.0607083	0.00473015	0.108548	0.0298899	0.0170134	0.0380431
NaOCl	Corbicula	coarse	120	THAA	5	1050.82	59.6068	374.624	80.0824	261.987	58.3295	655.588	41.6649	412.327	82.1392	228.941	40.2358	99.6263	11.8693	3083.92	334.044		0.134214	0.00311925	0.0785366	0.00868697	0.353817	0.0059536	0.0768742	0.0170953	0.0932649	0.0247001	0	0
NaOCl	Corbicula	coarse	240	THAA	5	1032.33	108.053	348.124	39.608	254.527	24.4243	726.08	44.0888	386.72	33.0274	188.773	5.64241	92.4104	8.91755	3028.97	179.046		0.135511	0.0111516	0.0813087	0.0115225	0.352251	0.0323077	0.0789535	0.0262358	0.118408	0.0189454	0	0
NaOCl	Margaritifera	fine	0	FAA	5	14.8416	7.92949	0	0	10.2419	9.53575	95.3856	69.1601	6.44044	5.3311	0	0	6.90538	8.2787	133.815	99.5359		0	0			0	0	0	0			0	0
NaOCl	Margaritifera	fine	18	FAA	5	11.8553	3.43469	0.457505	1.02301	6.89515	2.91906	63.997	12.4752	5.56093	1.52686	0	0	1.70116	2.43571	90.467	14.1375		0	0	0		0	0	0	0			0	0
NaOCl	Margaritifera	fine	24	FAA	5	12.4635	3.0862	0.433976	0.970401	6.88846	1.78153	67.4101	15.1679	5.49125	1.09806	0	0	2.31958	3.83949	95.0068	16.0752		0	0	0		0	0	0	0			0	0
NaOCl	Margaritifera	fine	60	FAA	4	10.1947	1.88251	0	0	11.3799	1.68273	67.065	10.6443	4.58481	3.62639	0	0	10.8015	8.49829	104.026	15.5028		0	0			0	0	0	0			0	0
NaOCl	Margaritifera	fine	120	FAA	5	6.49315	2.6706	0	0	10.0927	3.16241	84.8803	17.6284	3.94013	2.28833	0	0	13.9553	16.3955	119.362	20.4256		0	0			0.11519	0.158383	0	0			0	0
NaOCl	Margaritifera	fine	0	THAA	5	8048.29	1855.03	3033.73	451.399	7080.71	1106.81	32387.6	10475.1	11910.7	2755.86	3242.91	467.567	2448.02	1415.37	68151.9	15963.1		0.0510008	0.00785115	0.0166292	0.00161511	0.0122226	0.00302601	0.0116222	0.00439778	0.00794061	0.00391273	0.0122674	0.00470605
NaOCl	Margaritifera	fine	18	THAA	5	1109.73	124.24	563.703	60.5871	493.649	36.1855	1469.23	134.169	626.657	43.8091	308.423	39.8441	237.715	7.93041	4809.11	434.92		0.0638728	0.00301997	0.0312939	0.0041998	0.1357	0.00236256	0.0282219	0.00558404	0.0671703	0.0103942	0	0
NaOCl	Margaritifera	fine	24	THAA	5	1153.06	95.5231	575.191	80.7284	512.447	53.9068	1459.26	139.797	679.514	36.1576	315.358	38.3036	252.756	17.6235	4947.59	447.768		0.0647089	0.00404591	0.0342681	0.00677122	0.14643	0.00692384	0.0441446	0.0235696	0.0468879	0.0299888	0	0
NaOCl	Margaritifera	fine	60	THAA	5	1139.58	117.909	600.277	98.0662	543.734	48.0912	1576.04	173.207	694.88	42.6383	310.697	31.2593	294.107	15.6149	5159.31	497.111		0.0619525	0.00242579	0.035323	0.00281892	0.145599	0.00267296	0.0283233	0.00558282	0.0113978	0.0156172	0.0142769	0.0195932
NaOCl	Margaritifera	fine	120	THAA	5	1162.39	242.693	615.774	169.294	618.618	149.131	1714.1	272.66	728.403	106.264	340.729	62.7228	325.442	52.7175	5505.46	971.966		0.0697052	0.00479345	0.0436321	0.00457754	0.159548	0.0375963	0.0355217	0.00720416	0.0595926	0.0382098	0.0312128	0.0174587
NaOCl	Margaritifera	medium	0	FAA	5	15.617	7.7421	0.749382	1.67567	10.388	2.3766	159.291	38.6027	5.69109	0.995196	0	0	17.9164	6.59271	209.653	44.7728		0	0			0	0	0	0			0	0
NaOCl	Margaritifera	medium	18	FAA	5	10.6936	3.62685	0	0	5.45923	1.19697	58.3395	14.1348	6.71516	3.91985	1.91406	2.63662	12.0246	5.34489	95.1462	19.3467		0	0			0	0	0.139389	0.311684	0	0	0	0
NaOCl	Margaritifera	medium	24	FAA	5	12.2639	4.60743	0	0	7.11966	1.85945	56.9528	7.04369	5.21271	0.656486	3.25821	1.93111	4.53992	2.82861	89.3472	10.1521		0	0			0	0	0	0	0	0	0	0
NaOCl	Margaritifera	medium	60	FAA	5	9.31861	1.61911	0	0	8.84882	0.468785	66.6897	5.38621	3.08757	2.8663	1.81444	2.48605	1.31774	2.94655	91.0769	9.10585		0	0			0	0	0	0	0	0	0
NaOCl	Margaritifera	medium	120	FAA	5	10.7475	4.34002	0.628696	1.40581	15.7092	13.2938	79.6741	18.9278	7.79149	4.36413	3.75366	2.11188	4.77283	5.70537	123.077	40.6472		0	0	0		0.0763789	0.129021	0	0	0	0	0	0
NaOCl	Margaritifera	medium	0	THAA	5	8158.83	5253.06	3791.82	1980.27	8602.15	5516.49	39458.5	30322.8	13571.4	9852.6	4716.82	2636.76	4458.49	2538.66	82757.9	57304.8		0.0477188	0.0123681	0.0171975	0.00615658	0.0297155	0.0464678	0.0182487	0.00682596	0.0162355	0.0161313	0.00949054	0.00619648
NaOCl	Margaritifera	medium	18	THAA	6	1262.86	89.1017	693.088	64.8112	618.84	34.8389	1872.13	263.365	764.665	43.6339	309.03	153.612	266.326	130.639	5786.94	638.268		0.0550418	0.00166538	0.0286432	0.00536904	0.111444	0.00964568	0.0276132	0.00703733	0.0472529	0.0140954	0.00717998	0.0160549
NaOCl	Margaritifera	medium	24	THAA	5	1193.05	61.2394	658.193	43.7729	592.765	19.5304	1466.3	391.877	727.726	15.1323	340.567	24.4564	313.39	18.1422	5291.99	467.644		0.0564838	0.000861854	0.0298652	0.00241801	0.130693	0.00688631	0.0330999	0.0140498	0.0346672	0.0258331	0.0145223	0.0199242
NaOCl	Margaritifera	medium	60	THAA	5	1242.93	211.251	700.075	126.667	586.628	92.5524	1718.26	315.358	762.261	105.329	346.248	67.5174	327.557	49.6104	5683.95	945.888		0.063657	0.00246589	0.036364	0.00391301	0.146757	0.00579283	0.0452791	0.0171114	0.0123754	0.016985	0.0352707	0.0335714
NaOCl	Margaritifera	medium	120	THAA	5	1061.35	89.6466	590.905	74.0224	492.227	56.4585	1613.93	134.989	656.601	42.7304	263.879	57.2937	256.124	101.189	4935.02	419.498		0.0686418	0.00662539	0.0443781	0.00523641	0.161816	0.00901373	0.0414314	0.0126464	0.0122383	0.0170009	0.0262569	0.0240233
NaOCl	Bithynia	medium	0	FAA	2	11.2364	0.0999205	19.8836	0.970173	15.7788	0.440648	47.0569	4.62616	17.7136	0.370437	7.22389	0.384332	8.32828	0.958932	127.221	7.85061		0	0	0	0	0	0	0.266207	0.0173377	0	0	0	0
NaOCl	Bithynia	medium	18	FAA	4	2.51197	0.145334	1.97078	0.25194	2.87528	0.0797758	16.3254	1.62388	3.54947	0.476207	0	0	0.83952	1.67904	28.0724	3.62932		0	0	0	0	0	0	0	0			0
NaOCl	Bithynia	medium	24	FAA	4	2.17879	0.0767071	1.17579	0.795164	2.86449	0.114488	14.1863	1.04572	1.81387	2.10534	0	0	0	0	22.2193	3.35238		0	0	0	0	0	0	0	0
NaOCl	Bithynia	medium	48	FAA	4	2.37955	0.668007	0.977737	1.12972	2.91102	0.636754	16.0462	1.36921	2.15366	2.49526	0	0	0	0	24.4682	5.94354		0	0	0	0	0	0	0	0
NaOCl	Bithynia	medium	72	FAA	4	2.44099	0.359857	1.54699	0.0775957	3.5646	0.376648	19.9338	2.08092	4.04266	0.655897	0	0	0	0	31.529	2.75516		0	0	0	0	0	0	0	0
NaOCl	Bithynia	medium	120	FAA	4	2.56207	0.0715879	1.72718	0.120232	3.32904	0.125895	21.0565	2.62122	4.00028	0.221336	0	0	0	0	32.675	2.4599		0	0	0	0	0	0	0	0
NaOCl	Bithynia	medium	240	FAA	4	2.80192	0.293507	0.929177	1.07477	4.06941	0.541673	22.5013	2.62446	4.23874	1.00976	0	0	0	0	34.5405	5.09616		0	0	0	0	0	0	0	0
NaOCl	Bithynia	medium	0	THAA	2	1990.55	54.2268	1258.68	108.158	1396.5	82.8416	8103.38	163.79	1624.16	88.2811	1073.16	57.2781	1816.85	33.9093	17263.3	263.715		0.0752018	0.00240826	0.0426672	0.000441666	0.0102452	5.88421e-05	0.0373038	0.00174328	0.014818	0.00112139	0.0260832	6.46516e-05
NaOCl	Bithynia	medium	18	THAA	4	370.508	12.3605	303.58	31.2006	208.459	2.43608	512.109	77.5626	346.498	10.1848	146.743	3.24491	102.308	1.7739	1990.2	104.459		0.0869528	0.0031412	0.0482418	0.000825547	0.0868756	0.0122686	0.0355795	0.00560675	0.0271957	0.0105235	0.0480026	0.0023862
NaOCl	Bithynia	medium	24	THAA	4	351.89	38.9308	312.611	63.1017	187.185	2.74511	497.046	70.1469	318.563	8.13744	137.01	6.94782	95.7762	4.74619	1900.08	130.931		0.0911198	0.00439381	0.0486694	0.00292293	0.102601	0.0129017	0.0364691	0.00495358	0.0216854	0.0120642	0.0479689	0.00307673
NaOCl	Bithynia	medium	48	THAA	4	320.01	5.24663	301.807	16.1038	167.033	2.67701	448.979	58.5954	297.783	1.76026	126.385	2.41367	82.9206	1.35727	1744.92	68.3375		0.107488	0.00230065	0.057048	0.000379708	0.143545	0.00252498	0.0390158	0.00118236	0.0191446	0.00227125	0.0555654	0.00150833
NaOCl	Bithynia	medium	72	THAA	4	355.796	7.33206	326.021	10.8841	177.978	3.13837	468.926	63.0912	317.347	7.28575	136.506	4.55204	93.011	2.41243	1875.58	71.7472		0.106606	0.00247407	0.0600655	0.00129568	0.150724	0.00160685	0.046234	0.00315854	0.0171951	0.00434022	0.061383	0.00310176
NaOCl	Bithynia	medium	120	THAA	4	327.741	10.7315	304.265	15.4329	170.486	17.589	444.169	44.964	299.077	14.9779	126.372	6.11292	82.3762	5.40939	1754.49	91.3432		0.11721	0.00265079	0.0695159	0.0023948	0.156566	0.00980475	0.0503798	0.000860158	0.0133081	0.00899961	0.0658743	0.00249825
NaOCl	Bithynia	medium	240	THAA	4	308.228	23.0108	262.229	43.2297	170.009	3.63912	461.257	54.161	313.044	9.15845	136.563	2.70493	91.6042	2.14701	1742.94	85.1318		0.1125	0.00243399	0.0678275	0.000444005	0.173187	0.00403895	0.0543704	0.00204529	0.0299938	0.00829315	0.065137	0.00266217
ILC-A	Saximodus	medium	48	FAA	6																		0.683303	0.0106728	0.368847	0.0152651	0.905057	0.0264399	0.611492	0.0141509	0.308684	0.0615188	0.530445	0.060515
ILC-B	Mercenaria	medium	48	FAA	6																		0.8503	0.0142742	0.55378	0.028507	0.715007	0.0971346	0.861118	0.023574	0.601494	0.0598449	0.895028	0.0488607
ILC-C	Mercenaria	medium	48	FAA	6																		0.922091	0.0120607	0.867854	0.0136375			0.947827	0.00754927	0.923785	0.0954089	0.921691	0.0463544
ILC-Z	Mya	medium	48	FAA	2																		0.236408	0.00040097	0.0975503	1.87153e-05	0.436879	0.000634724	0.165692	0.00975795	0.327751	0.0120971	0	0
ILC-A	Saximodus	medium	48	THAA	6																		0.38705	0.0108457	0.20371	0.0117031	0.482338	0.0967855	0.349185	0.041017	0.172971	0.0234413	0.247536	0.0308566
ILC-B	Mercenaria	medium	48	THAA	6																		0.693949	0.0944046	0.513418	0.189301	0.384937	0.169673	0.707256	0.133423	0.392269	0.0550742	0.535938	0.122113
ILC-C	Mercenaria	medium	48	THAA	6																		0.865826	0.0440922	0.865718	0.0849921			0.875413	0.0263306	0.834389	0.0472405	0.772157	0.0987465
ILC-Z	Mya	medium	48	THAA	2																		0.150944	0.00018132	0.0573997	0.00332064	0.276651	0.00391229	0.0839836	0.00101323	0.0695625	0.0112679	0.0570537	0.00674553
ILC-A	Saximodus	medium	0	FAA	4																		0.665767	0.0161787	0.368462	0.00444642	0.806883	0.0695145	0.593314	0.0139671	0.306149	0.0191711	0.629186	0.0249608
ILC-B	Mercenaria	medium	0	FAA	4																		0.855061	0.00443927	0.565076	0.00996374	0.709021	0.103822	0.850098	0.00545118	0.584504	0.0137537	0.922604	0.0516412
ILC-C	Mercenaria	medium	0	FAA	4																		0.918343	0.0350577	0.883943	0.0169384			0.943227	0.02633	0.963997	0.0149097	0.924368	0.0601762
ILC-Z	Mya	medium	0	FAA	10																		0.269018	0.00656971	0.14309	0.00506692	0.41246	0.00493167	0.170251	0.00351615	0.322575	0.0416097	0.00398895	0.00882347
ILC-A	Saximodus	medium	0	THAA	3																		0.386586	0.0165549	0.197948	0.0141631	0.439307	0.0119126	0.340562	0.0165255	0.151763	0.0030297	0.234079	0.00370585
ILC-B	Mercenaria	medium	0	THAA	3																		0.704006	0.0132783	0.41851	0.0010677	0.392736	0.022782	0.713111	0.0445871	0.400632	0.0332771	0.575214	0.0486439
ILC-C	Mercenaria	medium	0	THAA	3																		0.863566	0.02488	0.82955	0.0321749			0.918639	0.0224274	0.823168	0.0215794	0.864245	0.0497716
ILC-Z	Mya	medium	0	THAA	18																		0.183489	0.00177284	0.0421185	0.00106571	0.127332	0.00126484	0.0503387	0.00754089	0.0265986	0.00716605	0.0600119	0.00915057
